# Supplementary material for: Serum Allergen-Specific IgE among Pediatric Patients with Primary Immunodeficiency
Source: Children (Basel). 2022 Mar 25;9(4):466. doi: 10.3390/children9040466 (PMC9029572; doi:10.3390/children9040466)
Supplement: Supplementary file 1 [file children-09-00466-s001.zip]

Archive with 5 entries (5 files):
- Children new Table s3 10.pdf
- Children new Table S4 21.pdf
- Children new Table S5 21.pdf
- Children Table S1 9.pdf
- Children Table S2 10.pdf
